# Supplementary material for: Establishment of the endocrine variant extractor and its clinical application in identifying a novel GATA3 mutation in HDR syndrome
Source: Front Endocrinol (Lausanne). 2026 Jul 1;17:1840651. doi: 10.3389/fendo.2026.1840651 (PMC13368677; doi:10.3389/fendo.2026.1840651)
Supplement: Supplementary file 1 [file Table1.xlsx]

## Sheet: Supplemental Table S1
Supplemental Table S1. Gene list for the core parathyroid panel (26 genes)
Gene Symbol
ACADM
CHD7
DHCR7
FAM111A
GATA3
GCM2
HADHA
HADHB
NEBL
SEMA3E
SOX3
TBCE
TBX1
ATP1A1
CASR
CLDN16
CLDN19
CNNM2
EGF
FXYD2
GNA11
KCNA1
PTH
SLC12A3
TRPM6
AIRE

## Sheet: Supplemental Table S2
Supplemental Table S2. Gene list for the endocrine expansion panel (400 genes)
Gene Symbol
ABCA1
ABCC8
ABCG1
ABCG5
ABCG8
ACADM
ADRB2
ADRB3
AGL
AGPAT2
AGRP
AIP
AIRE
AKR1C2
AKR1C4
AKT2
ALMS1
AMH
AMHR2
ANGPTL3
ANOS1
AP2S1
APC
APOA1
APOA4
APOA5
APOB
APOC2
APOC3
APOE
APPL1
AQP2
AR
ARAP1
ARL4D
ARL6
ARMC5
ARX
ATP1A1
ATP2B3
ATP7A
ATRX
AVP
AVPR2
BBS1
BBS10
BBS12
BBS2
BBS4
BBS5
BBS7
BBS9
BDNF
BLK
BMP15
BRAF
BSCL2
BTK
CA2
CACNA1D
CARTPT
CASR
CAV1
CAV2
CAVIN1
CBX2
CCND1
CDC73
CDKL5
CDKN1A
CDKN1B
CDKN1C
CDKN2B
CDKN2C
CEL
CEP290
CEP41
CETP
CHD7
CIDEC
CILK1
CISD2
CLCN7
CLDN16
CLDN19
CNNM2
COL1A1
COL1A2
COL3A1
COL5A1
COL5A2
COL9A1
COL9A2
COL9A3
COLEC11
COMP
CP
CREB3L3
CREBBP
CRTAP
CRTC1
CRY2
CUL3
CUL4B
CYB5A
CYP11A1
CYP11B1
CYP11B2
CYP17A1
CYP19A1
CYP21A2
DHCR24
DHCR7
DHH
DMRT1
DMRT2
DNAJC3
DUSP6
DYRK1B
EGF
EGLN1
EIF2AK3
ELN
EMX2
ENPP1
EPAS1
FAM111A
FBP1
FERMT3
FEZF1
FGD1
FGF17
FGF8
FGF9
FGFR1
FGFR2
FH
FIGLA
FKBP10
FLRT3
FOXC2
FOXE1
FOXL2
FOXP3
FRAS1
FREM2
FSHB
FSHR
FXYD2
G6PC1
GALNT2
GATA3
GATA4
GATA6
GBE1
GCK
GCKR
GCM2
GDF9
GH1
GHR
GHRL
GLI2
GLI3
GLIS3
GLUD1
GNA11
GNAS
GNRH1
GNRHR
GPD1
GPIHBP1
GPR161
GRIP1
GYS2
HADH
HADHA
HADHB
HESX1
HFE
HHIP
HIRA
HNF1A
HNF1B
HNF4A
HOXA13
HRAS
HS6ST1
HSD17B3
HSD3B1
HSD3B2
IER3IP1
IFIH1
IFITM5
IGFALS
IKBKG
IL17RD
INS
INSL3
INSR
IRF6
IYD
KAT6B
KCNA1
KCNJ11
KCNJ5
KIF1B
KISS1
KISS1R
KLF11
KLHL3
KRAS
LCAT
LDLR
LDLRAP1
LEP
LEPR
LHB
LHCGR
LHX3
LHX4
LIMK1
LIPA
LIPC
LIPE
LIPG
LMF1
LMNA
LMNB2
LPIN1
LPL
LRP5
LRP6
MADD
MAGEL2
MAMLD1
MAP2K1
MAP2K2
MAP3K1
MATN3
MAX
MC2R
MC3R
MC4R
MCM4
MEF2A
MEN1
MKKS
MKS1
MLXIPL
MTTP
MYLIP
NEBL
NEUROD1
NEUROG3
NF1
NHERF1
NIPBL
NKX2-1
NKX2-5
NLGN4X
NNT
NOBOX
NOTCH2
NPC1L1
NR0B1
NR0B2
NR5A1
NRAS
NSMF
NTRK1
NTRK2
OCRL
OPHN1
OSTM1
OTC
OTX1
OTX2
P3H1
PALM2AKAP2
PAX4
PAX8
PAX9
PCK1
PCK2
PCSK1
PCSK9
PDX1
PHF6
PHIP
PHKA2
PHKB
PHKG2
PITX2
PLEKHM1
PLIN1
PLOD1
PLOD2
PLTP
PNPLA2
POLD1
POMC
POR
POU1F1
PPARA
PPARG
PPARGC1B
PPIB
PRKAR1A
PROK2
PROKR2
PROP1
PSMC3IP
PTEN
PTF1A
PTH
PTH1R
PTPN11
PYGL
PYY
RASGRP2
RB1
RET
RFX6
ROR2
RSPO1
RXFP2
SALL1
SAR1B
SCARB1
SDC3
SDCCAG8
SDHA
SDHAF2
SDHB
SDHC
SDHD
SECISBP2
SEMA3A
SEMA3E
SERPINF1
SERPINH1
SIM1
SLC12A3
SLC16A1
SLC16A2
SLC26A2
SLC26A4
SLC2A2
SLC37A4
SLC39A13
SLC5A5
SORT1
SOX10
SOX2
SOX3
SOX9
SP7
SPECC1L
SPRY4
SRA1
SRD5A2
SREBF1
SRY
STAP1
STAR
STK11
STS
STX16
SULT2A1
TAC3
TACR3
TBC1D4
TBCE
TBX1
TCIRG1
TCTN3
TG
THRA
THRB
TMEM127
TMEM38B
TNFRSF11A
TNFSF11
TP53
TPO
TRHR
TRIB1
TRIM32
TRPM6
TSHB
TSHR
TSPYL1
TTC8
UBR1
UCP1
UCP2
UCP3
VHL
VPS13B
WDPCP
WDR11
WFS1
WNK1
WNK4
WNT1
WNT4
WNT7A
WRN
WT1
WWOX
ZFP57
ZFPM2
